# Supplementary material for: What evidence exists on the effectiveness of algae as biomonitors of pollution in estuaries? A systematic map protocol
Source: Environ Evid. 2025 Nov 13;14:23. doi: 10.1186/s13750-025-00378-1 (PMC12616895; doi:10.1186/s13750-025-00378-1)
Supplement: Supplementary file 2 — Additional file 2. [file 13750_2025_378_MOESM2_ESM.xlsx]

## Sheet: Sheet1
#	List of benchmark publications.	Author ID	YEAR	DOI
1	In situ assessment of Ulva australis as a monitoring and management tool for metal pollution	Farias	2017	https://doi.org/10.1007/s10811-017-1073-y
2	Biomass and carbon storage of Gracilariopsis lemaneiformis (Rhodophyta) in Zhanshan Bay, Qingdao, China	Zhou	2014	https://doi.org/10.1007/s00343-014-3305-1
3	Use of the green alga Ulva rigida C. Agardh as an indicator species to reassess metal pollution in the Thermaikos Gulf, Greece, after 13 years	Malea & Haritonidis	2000	https://doi.org/10.1023/A%3A1008136320459
4	Nutrient removal by biomass accumulation on artificial substrata in the northern Baltic Sea	Suutari	2017	https://doi.org/10.1007/s10811-016-1023-0
5	Bioremediation efficiencies of Gracilaria verrucosa cultivated in an enclosed sea area of Hangzhou Bay, China	Huo	2011	https://doi.org/10.1007/s10811-010-9584-9
6	THE ROLE OF ALGAE MACROPHYTEIN BIOREMEDIATION OF PETROLEUM PRODUCTSOF THE KOLA BAY OF THE BARENTS SEA	Voskoboinikov	2021	https://doi.org/10.21072/mbj.2021.06.3.04
7	Uptake of PCBs contained in marine sediments by the green macroalga Ulva rigida	Cheney	2014	https://doi.org/10.1016/j.marpolbul.2014.09.004
8	Growth rates of Gracilariopsis longissima, Gracilaria bursa-pastoris and Chondracanthus teedei (Rhodophyta) cultured in ropes: implication for N biomitigation in Cadiz Bay (Southern Spain)	Bermejo	2020	https://doi.org/10.1007/s10811-020-02090-8
9	Algal turf scrubber (ATS) floways on the Great Wicomico River, Chesapeake Bay: productivity, algal community structure, substrate and chemistry	Adey	2013	https://doi.org/10.1111/jpy.12056
10	Trace metal cycling in an algal floway system	Rothman	2013	https://doi.org/10.1016/j.ecoleng.2012.11.002
11	Toward scrubbing the bay: Nutrient removal using small algal turf scrubbers on Chesapeake Bay tributaries	Mulbry	2010	https://doi.org/10.1016/j.ecoleng.2009.11.026
12	Nitrogen and phosphorus removal by the Algal Turf Scrubber at an oyster aquaculture facility	Ray	2015	https://doi.org/10.1016/j.ecoleng.2014.04.028
13	Seaweed as bioindicators of organic micropollutants polycyclic aromatic hydrocarbons (PAHs) and organochlorine pesticides (OCPs)	El Zokm	2022	https://doi.org/10.1007/s11356-022-18634-z
14	Metal levels in estuarine macrophytes: Differences among species	Villares	2005	https://doi.org/10.1007/BF02696022
15	Evaluation of the metal content of farm grown Gracilaria tikvahiae and T Saccharina latissima from Long Island Sound and New York Estuaries	Kim	2019	https://doi.org/10.1016/j.algal.2019.101484
