# Supplementary material for: What evidence exists on the effectiveness of algae as biomonitors of pollution in estuaries? A systematic map protocol
Source: Environ Evid. 2025 Nov 13;14:23. doi: 10.1186/s13750-025-00378-1 (PMC12616895; doi:10.1186/s13750-025-00378-1)
Supplement: Supplementary file 4 — Additional file 4. [file 13750_2025_378_MOESM4_ESM.xlsx]

## Sheet: README
Additional file 4. Coding book. Description of the data that will be extracted for the systematic map.

## Sheet: CodeBook
	Variable	Description	Value(s)	Example	Meta-data or coding
Bibliographic information	study_ID	Unique identifier given by the review team to each study	A code number or combinaison of number and letters	00001 or WOSCC00001 or 00001A or WOSCC00001A	Meta-data
	article_ID	Unique identifier given by the review team to each publication	A code number or combinaison of number and letters	00001 or WOSCC00001	Meta-data
	source	Source of the publication	WOS_CC | Scopus | Google_Scholar	WOS_CC	Meta-data
	title	Title of the publication	Text	Impact of inorganic UV filters contained in sunscreen products on tropical stony corals (Acropora spp.)	Meta-data
	authors	Authors of the publication	Text	Corinaldesi, C.; Marcellini, F.; Nepote, E.; Damiani, E.; Danovaro, R.	Meta-data
	journal	Publication journal	Text	Sci Total Environ	Meta-data
	year	Year of publication	YYYY	2018	Meta-data
	DOI	DOI of the publication	Alphanumeric string of characters	10.1016/j.scitotenv.2018.05.108	Meta-data
	language	Language of the publication	English	English	Coding
	doctype	Publication type	Journal_article | Conference_proceeding | Book_chapter |PhDthesis_chapter | MSc_thesis | Report	Journal_article	Coding
Study general description	content	Content of the publication	Study_insitu | Study_exsitu | Review | Meta_analysis	In_situ	Coding
	country	Name of the country or territory where the study was conducted for in situ study or where samples were collected for ex situ study. Not applicable for review and meta-analysis	ISO 3166 english short name	New Caledonia	Meta-data
	latitude	Latitude where the study was conducted for in situ study or where samples were collected for ex situ study. Not applicable for review and meta-analysis	Number or alphanumeric string of characters	34.708	Meta-data
	longitude	Longitude where the study was conducted for in situ study or where samples were collected for ex situ study. Not applicable for review and meta-analysis	Number or alphanumeric string of characters	-76.710	Meta-data
	coord_unit	Units of latitude and longitude	Text	Decimal degree	Meta-data
	location	Location (will be recorded when latitude and longitude are unknown) (where the study was conducted for in situ study or where samples were collected for ex situ study)	Text	Kaneohe Bay	Meta-data
Population description	taxon	Name of the taxon studied	Text	Ulva lactuca	Meta-data
	taxonlevel	Level of the taxon studied	Species | Genus | Group	Species	Coding
Exposure description	exposure_raw	Type(s) of exposure as described by authors	Text	Polyethylene_terephthalate	Meta-data
	exposure	Type(s) of exposure as defined by the review team	Global_pollution | Pesticide | Herbicide | Other_biocide | Nutrient | Metal | Oil | Detergent | Pharmaceutical | Microplastic | Nanoparticle | Sunscreen | Other	Microplastic	Coding
	combined	Is the exposure combined with other exposures (e.g. other chemical, temperature)?	Yes | No	No	Coding
Outcome description	outcome_raw	Type(s) of outcome as described by authors	Text	Number_of_species	Meta-data
	outcome	Type(s) of outcome as defined by the review team	Diversity | Ecology | Morphology | Metabolism | Surface Area | Distribution | Growth rate | Gene mutability | Cell disruption | Recruitment | Reproduction | Disease | Stress_tolerance | Bioaccumulation | Enzymes activities | Physiology | Other	Diversity	Coding
	outcome_level	Level of organization concerned by the measured outcome	Community | Colony | Individual | Tissue | Cellular | Molecular	Community	Coding
General rules for coding:
If applicable, multiple values will be delimited with a pipe |
N/A will be used as a substitute for "not applicable"
NA will be used as a substitute for missing data ("not available")
Except for the variables title, authors, and journal, no space will be allowed (space will be replaced by "_")
As reviews and meta-analyses are a compilation of studies, the following variables will not be recorded for them (country, latitude, longitude, taxon, taxonlevel, exposure_raw, exposure, impacttype, outcome_raw, outcome) (code N/A)
